# Supplementary material for: Syntaxin-1a and SNAP-25 expression level is increased in the blood samples of ischemic stroke patients
Source: Sci Rep. 2022 Aug 25;12:14483. doi: 10.1038/s41598-022-18719-2 (PMC9411545; doi:10.1038/s41598-022-18719-2)
Supplement: Supplementary file 1 — Supplementary Information 1. [file 41598_2022_18719_MOESM1_ESM.xlsx]

## Sheet: IS Patients
POPULATION CHARACTERISTICS									ROW EXPERIMENTAL DATA
PZ	AGE	SEX	Processing Days After IS	CIRS	NIH-SS	BI	MMSE		STX-1a/ β-actin ratio in PBMC (A.U.) (WB, Fig. 4b)	SNAP-25 /COOMASSIE ratio in serum (A.U.) (WB, fig. 4f)	Cytoplasmic STX-1a/ β-actin ratio in PBMC (A.U.) (WB, Fig 5b)	STX-1a/(Cyto-Nc) (A.U.) (IF, Fig 5d)	SNAP-25/ CD9 ratio in E tot (A.U.) (WB, Fig 6b)	STX-1a/ NSE ratio in NDE (A.U.) (WB, Fig 6d)	SNAP-25/ NSE ratio in NDE (A.U.) (WB, Fig 6e)
IS 1	72	F	47	2/1,5	6	60	0		1.44	0.47
IS 2	77	F	31	1/1,2	6	60	28		1.5	0.3
IS 3	61	M	30	1/1,3	5	60	25		1.91	0.56	1	100 ± 32 (18 cells)
IS 4	68	F	18	2/1,5	6	55	28		1.67	0.54	1.1
IS 5	70	M	39	3/1,7	4	65	0		2.16	0.56			1.2	1.7	5.9
IS 11	85	F	26	3/1,6	4	70	28		1.86	0.54	1.2		1	2	3
IS 12	51	F	22	3/1,5	2	85	30		1.9	0.54	1.1
IS 13	79	F	37	2/1,5	4	50	24		2.11	0.4		116 ± 31,2 (12 cells)
IS 14	80	M	17	3/1,8	3	70	30		1.63	0.47	1.9
IS 15	87	f	50	4/1,8	14	30	27		1.67	0.53			1	2	3.6
IS 16	44	M	29	3/1,5	3	50	29		1.9	0.39	2.8
IS 17	68	F	37	2/1,5	2	45	30		1.78	0.49
IS 18	81	M	46	2/1,5	7	45	26		0.67	0.44
IS 19	81	F	14	3/1,7	2	75	30		2.03	0.46		88 ± 29,4 (15 cells)
IS 20	62	F	39	2/1,5	7	70	29		1.58	0.4		103 ± 26,4 (19 cells)
IS 31	50	F	20	5/2,2	5	50	30		1.7	0.49
IS 32	80	F	40	3/1,6	4	50	26		1.55	0.48
IS 33	60	M	19	4/1,7	4	50	30		1.73	0.51			0.7	1.7	4.5
IS 34	77	M	15	3/1,5	6	25	27		0.43	0.42			0.6	1.7	2.4
IS 35	47	F	37	3/1,5	5	70	30		1.63	0.45		128 ± 47,5 (14 cells)	1	2.6	3.2
IS 36	61	F	20	2/1,5	8	65	28		1.83	0.46	2.1
IS 37	76	M	25	2/1,5	6	65	28		1.5	0.51			1	1.6	5.4
IS 38	69	M	51	4/1,7	3	75	30		1.38	0.52			0.9	2	5.7
IS 39	77	M	40	7/2,4	2	75	30		1.55	0.45	1.7		0.8	1.6	4.8
IS 40	75	M	16	2/1,5	2	90	30		1.38	0.51
IS 41	67	M	28	9/2,8	11	45	0		0	0.59	1.6		1	1.8	4.2
IS 42	81	M	35	2/1,5	1	95	30		1.43	0.32
IS 58	77	F	11	3/1,8	7	5	27		0.84	0.34
IS 59	75	M	19	3/1,6	5	40	28		0.94	0.31
IS 60	63	M	50	2/1,4	4	91	29		1.37	0.34
mean	70		30.3	2,94/1,7	4.93333	59.3667	25.5667		1.50233	0.459667	1.61111	107	0.92	1.87	4.27
dev stan	11.5		12.1	1,7/0,32	2.76597	19.9991	8.82271		0.49048	0.0799346	0.592546	15.9	0.175119	0.30203	1.20282
range	44-87		14-51	1-9/1,5-2,8	2-14	25-95	0-30

## Sheet: HC Subjects
POPULATION CHARACTERISTICS						ROW EXPERIMENTAL DATA
						STX-1a/ β-actin colocalization area		STX-1a/ GM130 colocalization area
PZ	AGE	SEX	CIRS	MMSE		% (IF, Fig. 1b)	Pearson (IF, Fig. 1c)	% (IF, Fig. 1b)	Pearson (IF, Fig. 1c)	STX-1a/ β-actin ratio in PBMC (A.U.) (WB, Fig. 4b)	SNAP-25 /COOMASSIE ratio in serum (A.U.) (WB, fig. 4f)	Cytoplasmic STX-1a/ β-actin ratio in PBMC (A.U.) (WB, Fig 5b)	STX-1a/(Cyto-Nc) (A.U.) (IF, Fig 5d)	SNAP-25/ CD9 ratio in E tot (A.U.) (WB, Fig 6b)	STX-1a/ NSE ratio in NDE (A.U.) (WB, Fig 6d)	SNAP-25/ NSE ratio in NDE (A.U.) (WB, Fig 6e)
HC 6	71	F	0	30						1.05609	0.199317			0.9	0.6	2.1
HC 7	76	F	0/1,1	30		57,5 ± 10,3 (11 cells)	0,541 ± 0,06			0.858514	0.131478		82 ± 21,3 (11 cells)
HC 8	68	F	0/1,2	30						0.999648	0.310755
HC 9	87	M	1/1,2	30						0.97846	0.134809			0.8	1.3	1.9
HC 10	81	M	1/1,2	30						0.383528	0.171221	0.58		1.2	1	4.5
HC 21	69	F	2/1,38	30						1.36021	0.288655
HC 22	67	M	1/1,3	30						1.54111	0.268533			1	1.5	3.2
HC 23	68	F	2/1,7	28				16 ± 3,5 (10 cells)	0,428 ± 0,01	0.789218	0.41795	0.6
HC 24	69	M	2/1,5	30						0.793905	0.256839	0.44
HC 25	70	F	1/0	30						1.19016	0.20484
HC 26	69	F	1/1,2	30						1.11552	0.323044
HC 27	78	M	1/0	29						1.72122	0.281922
HC 28	74	M	0/1,2	29						1.02012	0.42	0.55		0.6	0.9	2.5
HC 29	77	F	0/1,1	30		58 ± 13,7 (17 cells)	0,428 ± 0,03			0.764453	0.260568		87,1 ± 28,7 (17 cells)
HC 30	64	M	0/1,2	28						1.19292	0.291968			0.7	1.2	3.3
HC 43	81	M	1,0/0	30						1.02397	0.229678
HC 44	74	F	1/1,2	29						0.855075	0.223847			1.1	1.3	2.8
HC 45	51	F	0/1,2	30				20,1 ± 4,2 (10 cells)	0,429 ± 0,04	0.850946	0.184222
HC 46	81	F	0/1,1	30						0.78162	0.300154
HC 47	61	M	0/1,1	30						1.49799	0.277606	0.44
HC 48	65	F	0/1,1	30		53 ± 13 (11 cells)	0,482 ± 0,107			1.08203	0.7		67,9 ± 19,8 (11 cells)
HC 49	76	F	0/1,0	30		57,8 ± 13,6 (10 cells)	0,68 ± 0,01			1.50086	0.275149		54,2 ± 13,3 (10 cells)
HC 50	72	F	0/1,4	30		58,4 ± 12,2 (17 cells)	0,736 ± 0,02			0.700152	0.281979	0.59	74 ± 26,2 (17 cells)
HC 51	71	F	0/1,15	29				11,4 ± 4,0 (20 cells)	0,415 ± 0,06	0.700543	0.1	0.94
HC 52	73	M	1/0	27						0.742511	0.157319	0.54		0.7	1	3.7
HC 53	75	M	0/1,1	25				17,0 ± 10,7 (20 cells)	0,382 ± 0,07	0.842467	0.18265			1.2	1.1	2.7
HC 54	73	M	0	29						0.310053	0.162757	0.51		1.1	1.1	2.9
HC 55	76	M	0/1,2	25						0.316814	0.236917	0.66
HC 56	64	M	0/1,3	28				9,7 ± 4,3 (10 cells)	0,249 ± 0,03	1.15632	0.260138
HC 57	83	M	0/1,2	28		75,2 ± 22,2 (15 cells)	0,765 ± 0,04			0.928233	0.29052
mean	72.1		0,47/0,98	29.1333		60	0.605	14.8	0.38	0.968	0.28	0.585	73.1	0.93	1.1	2.96
dev stan	7.3		0,68/0,53	1.4077		7.7	0.141	4.2	0.076	0.34	0.12	0.142537	12.9	0.221359	0.249444	0.76478
range	51-87		0-2/0-1,7	25-30

## Sheet: Y-HC Subjects
POPULATION CHARACTERISTICS						ROW EXPERIMENTAL DATA
PZ	AGE	SEX	CIRS	MMSE		STX-1a/ β-actin ratio in PBMC (A.U.) (WB, Fig. 4b)	SNAP-25 /COOMASSIE ratio in serum (A.U.) (WB, fig. 4f)	Cytoplasmic STX-1a/ β-actin ratio in PBMC (A.U.) (WB, Fig 5b)
Y-HC 61	31	F	0/1,0	30		0.637534	0.0903362
Y-HC 62	26	F	0/1,0	30		1.10157	0.0771043	0.4
Y-HC 63	28	M	0/1,0	30		0.947052	0.0911185
Y-HC 64	32	F	0/1,1	30		0.869202	0.090718
Y-HC 65	37	F	0/1,0	30		1.00091	0.117599
Y-HC 66	37	M	0/1,0	30		1.13372	0.0520116	0.7
Y-HC 67	29	F	0/1,0	30		0.904572	0.0524047	1.1
Y-HC 68	33	M	0/1,0	30		0.65586	0.0821823
Y-HC 69	31	F	0/1,0	30		0.795974	0.0805117
Y-HC 70	29	F	0/1,1	30		0.735937	0.0900607
Y-HC 71	37	M	0/1,1	30		0.89979	0.0895585
Y-HC 72	37	M	0/1,1	30		1.14534	0.0954226	1
Y-HC 73	29	F	0/1,0	30		1.46612	0.0853361
Y-HC 74	39	M	0/1,0	30		1.06565	0.135328	0.6
Y-HC 75	34	F	0/1,0	30		0.764555	0.094593
mean	32.6		0/1,03	30		0.941587	0.0882857	0.76
dev stan	4		/0,05			0.219641	0.0207375	0.288097
range	26-39

## Sheet: P. Correlation with Clinical Sc
Correlation	Pearson Values	p values
IS Serum SNAP-25 and MMSE	-0.325853	0.0788746
IS Serum SNAP-25 and NIH-SS	0.154299	0.415581
IS Serum SNAP-25 and BI	0.070614	0.710788
IS PBMC STX-1a and MMSE	0.226708	0.228308
IS E Tot SNAP-25 and MMSE	0.167441	0.376474
IS E Tot SNAP-25 and NIH-SS	-0.335799	0.0696494
IS E Tot SNAP-25 and BI	0.261281	0.163121
IS NDE SNAP-25 and MMSE	-0.215084	0.253693
IS NDE SNAP-25 and NIH-SS	-0.177621	0.347716
IS NDE SNAP-25 and BI	-0.110944	0.559455
IS NDE STX-1a and MMSE	0.254514	0.174695
IS NDE STX-1a and NDE SNAP-25	-0.14381	0.448351
